# Supplementary material for: Discovering Genomic Regions Associated with Reproductive Traits and Frame Score in Mexican Simmental and Simbrah Cattle Using Individual SNP and Haplotype Markers
Source: Genes (Basel). 2023 Oct 27;14(11):2004. doi: 10.3390/genes14112004 (PMC10671695; doi:10.3390/genes14112004)
Supplement: Supplementary file 1 [file genes-14-02004-s001.zip]

Archive with 1 entries (1 files):
- genes-2627363-supplementary.pdf
